# Supplementary material for: Defectors, not norm violators, are punished by third-parties
Source: Biol Lett. 2014 Jul;10(7):20140388. doi: 10.1098/rsbl.2014.0388 (PMC4126631; doi:10.1098/rsbl.2014.0388)
Supplement: Data [file rsbl20140388supp2.csv]

Punished	Player 5 id	Player 5 gender	Player 5 age	Social norm violated	PG game decision	Social rejection 1-7	Rejected binary	Treatment
0	1	Male	26	0	0	7	0	Atypical defector
0	2	Female	37	0	0	7	0	Atypical defector
0	3	Male	26	0	0	4	0	Atypical defector
0	4	Male	21	0	0	7	0	Atypical defector
0	5	Male	32	0	0	7	0	Atypical defector
0	6	Male	28	0	0	7	0	Atypical defector
0	7	Male	28	0	0	7	0	Atypical defector
0	8	Male	20	0	0	7	0	Atypical defector
0	9	Female	24	0	0	7	0	Atypical defector
0	10	Male	44	0	0	7	0	Atypical defector
0	11	Male	19	0	0	6	0	Atypical defector
0	12	Female	35	0	0	7	0	Atypical defector
0	13	Male	34	0	0	7	0	Atypical defector
0	14	Female	27	0	0	7	0	Atypical defector
0	15	Male	35	0	0	7	0	Atypical defector
0	16	Male	22	0	0	7	0	Atypical defector
0	17	Male	25	0	0	5	0	Atypical defector
0	18	Male	26	0	0	7	0	Atypical defector
0	19	Male	20	0	0	6	0	Atypical defector
0	20	Male	19	0	0	6	0	Atypical defector
0	21	Male	24	0	0	7	0	Atypical defector
0	22	Female	33	0	0	7	0	Atypical defector
0	23	Male	31	0	0	7	0	Atypical defector
0	24	Female	31	0	0	7	0	Atypical defector
0	25	Male	30	0	0	7	0	Atypical defector
0	26	Female	21	0	0	7	0	Atypical defector
0	27	Female	34	0	0	4	0	Atypical defector
0	28	Male	21	0	0	7	0	Atypical defector
0	29	Male	25	0	0	7	0	Atypical defector
0	30	Female	24	0	0	7	0	Atypical defector
0	31	Male	28	0	0	6	0	Atypical defector
0	32	Male	29	0	0	7	0	Atypical defector
0	33	Male	24	0	0	4	0	Atypical defector
0	34	Male	21	0	0	7	0	Atypical defector
0	35	Male	30	0	0	6	0	Atypical defector
0	36	Female	31	0	0	6	0	Atypical defector
0	37	Male	37	0	0	7	0	Atypical defector
0	38	Female	27	0	0	7	0	Atypical defector
0	39	Male	32	0	0	7	0	Atypical defector
0	40	Female	37	0	0	7	0	Atypical defector
0	41	Male	22	0	0	7	0	Atypical defector
0	42	Male	33	0	0	6	0	Atypical defector
0	43	Male	43	0	0	6	0	Atypical defector
0	44	Female	23	0	0	7	0	Atypical defector
0	45	Female	24	0	0	7	0	Atypical defector
0	46	Male	27	0	0	6	0	Atypical defector
0	47	Female	58	0	0	5	0	Atypical defector
0	48	Male	43	0	0	7	0	Atypical defector
0	49	Male	21	0	0	7	0	Atypical defector
0	50	Female	31	0	0	7	0	Atypical defector
0	51	Male	26	0	0	6	0	Atypical defector
0	52	Female	27	0	0	7	0	Atypical defector
0	53	Male	32	0	0	7	0	Atypical defector
0	54	Male	23	0	0	7	0	Atypical defector
0	55	Male	27	0	0	7	0	Atypical defector
0	56	Female	21	0	0	7	0	Atypical defector
0	57	Female	27	0	0	7	0	Atypical defector
0	58	Female	21	0	0	7	0	Atypical defector
0	59	Female	24	0	0	4	0	Atypical defector
0	60	Female	37	0	0	7	0	Atypical defector
0	61	Male	33	0	0	7	0	Atypical defector
0	62	Male	27	0	0	7	0	Atypical defector
0	63	Male	23	0	0	7	0	Atypical defector
0	64	Female	47	0	0	7	0	Atypical defector
0	65	Female	35	0	0	7	0	Atypical defector
0	66	Male	23	0	0	7	0	Atypical defector
0	67	Male	38	0	0	7	0	Atypical defector
0	68	Female	29	0	0	7	0	Atypical defector
0	69	Male	19	0	0	7	0	Atypical defector
0	70	Male	30	0	0	6	0	Atypical defector
0	71	Male	33	0	0	4	0	Atypical defector
1	72	Male	24	0	0	7	0	Atypical defector
0	73	Female	22	0	0	7	0	Atypical defector
0	74	Male	31	0	0	7	0	Atypical defector
0	75	Male	19	0	0	6	0	Atypical defector
0	76	Female	36	0	0	7	0	Atypical defector
0	77	Male	38	0	0	7	0	Atypical defector
0	78	Male	21	0	0	6	0	Atypical defector
0	79	Male	33	0	0	7	0	Atypical defector
0	80	Male	33	0	0	7	0	Atypical defector
0	81	Female	35	0	0	1	1	Atypical defector
0	82	Male	34	0	0	6	0	Atypical defector
0	83	Male	23	0	0	7	0	Atypical defector
0	84	Male	27	0	0	7	0	Atypical defector
0	85	Female	20	0	0	7	0	Atypical defector
0	86	Male	20	0	0	7	0	Atypical defector
0	87	Male	66	0	0	7	0	Atypical defector
0	88	Male	27	0	0	6	0	Atypical defector
0	89	Male	28	0	0	6	0	Atypical defector
0	90	Male	38	0	0	2	1	Atypical defector
0	91	Female	23	0	0	7	0	Atypical defector
0	92	Male	22	0	0	6	0	Atypical defector
1	93	Male	26	0	0	3	1	Atypical defector
0	94	Female	32	0	0	5	0	Atypical defector
0	95	Male	32	0	0	7	0	Atypical defector
0	96	Male	26	0	0	7	0	Atypical defector
0	97	Female	49	0	0	7	0	Atypical defector
0	98	Female	30	0	0	7	0	Atypical defector
0	99	Male	39	0	0	7	0	Atypical defector
0	100	Male	33	0	0	5	0	Atypical defector
0	101	Female	22	0	0	6	0	Atypical defector
0	102	Female	23	0	0	7	0	Atypical defector
0	103	Female	39	0	0	7	0	Atypical defector
0	104	Female	NA	0	0	7	0	Atypical defector
0	105	Male	24	0	0	7	0	Atypical defector
0	106	Male	26	0	0	7	0	Atypical defector
0	107	Male	22	0	0	6	0	Atypical defector
0	108	Male	30	0	0	7	0	Atypical defector
0	1	Male	26	0	0	7	0	Atypical defector
0	2	Female	37	0	0	7	0	Atypical defector
0	3	Male	26	0	0	4	0	Atypical defector
0	4	Male	21	0	0	7	0	Atypical defector
0	5	Male	32	0	0	7	0	Atypical defector
0	6	Male	28	0	0	7	0	Atypical defector
0	7	Male	28	0	0	7	0	Atypical defector
0	8	Male	20	0	0	7	0	Atypical defector
0	9	Female	24	0	0	7	0	Atypical defector
0	10	Male	44	0	0	7	0	Atypical defector
0	11	Male	19	0	0	6	0	Atypical defector
0	12	Female	35	0	0	7	0	Atypical defector
0	13	Male	34	0	0	7	0	Atypical defector
0	14	Female	27	0	0	7	0	Atypical defector
0	15	Male	35	0	0	7	0	Atypical defector
0	16	Male	22	0	0	7	0	Atypical defector
0	17	Male	25	0	0	5	0	Atypical defector
0	18	Male	26	0	0	7	0	Atypical defector
0	19	Male	20	0	0	6	0	Atypical defector
0	20	Male	19	0	0	6	0	Atypical defector
0	21	Male	24	0	0	7	0	Atypical defector
0	22	Female	33	0	0	7	0	Atypical defector
0	23	Male	31	0	0	7	0	Atypical defector
0	24	Female	31	0	0	7	0	Atypical defector
0	25	Male	30	0	0	7	0	Atypical defector
0	26	Female	21	0	0	7	0	Atypical defector
0	27	Female	34	0	0	4	0	Atypical defector
0	28	Male	21	0	0	7	0	Atypical defector
0	29	Male	25	0	0	7	0	Atypical defector
0	30	Female	24	0	0	7	0	Atypical defector
0	31	Male	28	0	0	6	0	Atypical defector
0	32	Male	29	0	0	7	0	Atypical defector
0	33	Male	24	0	0	4	0	Atypical defector
0	34	Male	21	0	0	7	0	Atypical defector
0	35	Male	30	0	0	6	0	Atypical defector
0	36	Female	31	0	0	6	0	Atypical defector
0	37	Male	37	0	0	7	0	Atypical defector
0	38	Female	27	0	0	7	0	Atypical defector
0	39	Male	32	0	0	7	0	Atypical defector
0	40	Female	37	0	0	7	0	Atypical defector
0	41	Male	22	0	0	7	0	Atypical defector
0	42	Male	33	0	0	6	0	Atypical defector
0	43	Male	43	0	0	6	0	Atypical defector
0	44	Female	23	0	0	6	0	Atypical defector
0	45	Female	24	0	0	7	0	Atypical defector
0	46	Male	27	0	0	6	0	Atypical defector
0	47	Female	58	0	0	5	0	Atypical defector
0	48	Male	43	0	0	7	0	Atypical defector
0	49	Male	21	0	0	7	0	Atypical defector
0	50	Female	31	0	0	7	0	Atypical defector
0	51	Male	26	0	0	6	0	Atypical defector
0	52	Female	27	0	0	7	0	Atypical defector
0	53	Male	32	0	0	7	0	Atypical defector
0	54	Male	23	0	0	7	0	Atypical defector
0	55	Male	27	0	0	7	0	Atypical defector
0	56	Female	21	0	0	7	0	Atypical defector
0	57	Female	27	0	0	7	0	Atypical defector
0	58	Female	21	0	0	7	0	Atypical defector
0	59	Female	24	0	0	4	0	Atypical defector
0	60	Female	37	0	0	7	0	Atypical defector
0	61	Male	33	0	0	7	0	Atypical defector
0	62	Male	27	0	0	7	0	Atypical defector
0	63	Male	23	0	0	7	0	Atypical defector
0	64	Female	47	0	0	7	0	Atypical defector
0	65	Female	35	0	0	7	0	Atypical defector
0	66	Male	23	0	0	7	0	Atypical defector
0	67	Male	38	0	0	7	0	Atypical defector
0	68	Female	29	0	0	7	0	Atypical defector
0	69	Male	19	0	0	7	0	Atypical defector
0	70	Male	30	0	0	6	0	Atypical defector
0	71	Male	33	0	0	4	0	Atypical defector
1	72	Male	24	0	0	7	0	Atypical defector
0	73	Female	22	0	0	7	0	Atypical defector
0	74	Male	31	0	0	7	0	Atypical defector
0	75	Male	19	0	0	2	1	Atypical defector
0	76	Female	36	0	0	7	0	Atypical defector
0	77	Male	38	0	0	7	0	Atypical defector
0	78	Male	21	0	0	6	0	Atypical defector
0	79	Male	33	0	0	7	0	Atypical defector
0	80	Male	33	0	0	7	0	Atypical defector
0	81	Female	35	0	0	1	1	Atypical defector
0	82	Male	34	0	0	6	0	Atypical defector
0	83	Male	23	0	0	7	0	Atypical defector
0	84	Male	27	0	0	7	0	Atypical defector
0	85	Female	20	0	0	7	0	Atypical defector
0	86	Male	20	0	0	7	0	Atypical defector
0	87	Male	66	0	0	7	0	Atypical defector
0	88	Male	27	0	0	6	0	Atypical defector
0	89	Male	28	0	0	6	0	Atypical defector
0	90	Male	38	0	0	4	0	Atypical defector
0	91	Female	23	0	0	7	0	Atypical defector
0	92	Male	22	0	0	6	0	Atypical defector
1	93	Male	26	0	0	3	1	Atypical defector
0	94	Female	32	0	0	5	0	Atypical defector
0	95	Male	32	0	0	7	0	Atypical defector
0	96	Male	26	0	0	7	0	Atypical defector
0	97	Female	49	0	0	7	0	Atypical defector
0	98	Female	30	0	0	7	0	Atypical defector
0	99	Male	39	0	0	7	0	Atypical defector
0	100	Male	33	0	0	5	0	Atypical defector
0	101	Female	22	0	0	6	0	Atypical defector
0	102	Female	23	0	0	7	0	Atypical defector
0	103	Female	39	0	0	7	0	Atypical defector
0	104	Female	NA	0	0	7	0	Atypical defector
0	105	Male	24	0	0	7	0	Atypical defector
0	106	Male	26	0	0	7	0	Atypical defector
0	107	Male	22	0	0	6	0	Atypical defector
0	108	Male	30	0	0	7	0	Atypical defector
0	1	Male	26	0	0	7	0	Atypical defector
0	2	Female	37	0	0	7	0	Atypical defector
0	3	Male	26	0	0	4	0	Atypical defector
0	4	Male	21	0	0	7	0	Atypical defector
0	5	Male	32	0	0	7	0	Atypical defector
0	6	Male	28	0	0	7	0	Atypical defector
0	7	Male	28	0	0	7	0	Atypical defector
0	8	Male	20	0	0	7	0	Atypical defector
0	9	Female	24	0	0	7	0	Atypical defector
0	10	Male	44	0	0	7	0	Atypical defector
0	11	Male	19	0	0	6	0	Atypical defector
0	12	Female	35	0	0	7	0	Atypical defector
0	13	Male	34	0	0	7	0	Atypical defector
0	14	Female	27	0	0	7	0	Atypical defector
0	15	Male	35	0	0	7	0	Atypical defector
0	16	Male	22	0	0	7	0	Atypical defector
0	17	Male	25	0	0	5	0	Atypical defector
0	18	Male	26	0	0	7	0	Atypical defector
0	19	Male	20	0	0	6	0	Atypical defector
0	20	Male	19	0	0	6	0	Atypical defector
0	21	Male	24	0	0	7	0	Atypical defector
0	22	Female	33	0	0	7	0	Atypical defector
0	23	Male	31	0	0	7	0	Atypical defector
0	24	Female	31	0	0	7	0	Atypical defector
0	25	Male	30	0	0	7	0	Atypical defector
0	26	Female	21	0	0	7	0	Atypical defector
0	27	Female	34	0	0	5	0	Atypical defector
0	28	Male	21	0	0	7	0	Atypical defector
0	29	Male	25	0	0	7	0	Atypical defector
0	30	Female	24	0	0	7	0	Atypical defector
0	31	Male	28	0	0	6	0	Atypical defector
0	32	Male	29	0	0	7	0	Atypical defector
0	33	Male	24	0	0	4	0	Atypical defector
0	34	Male	21	0	0	7	0	Atypical defector
0	35	Male	30	0	0	6	0	Atypical defector
0	36	Female	31	0	0	6	0	Atypical defector
0	37	Male	37	0	0	7	0	Atypical defector
0	38	Female	27	0	0	7	0	Atypical defector
0	39	Male	32	0	0	7	0	Atypical defector
0	40	Female	37	0	0	7	0	Atypical defector
0	41	Male	22	0	0	7	0	Atypical defector
0	42	Male	33	0	0	6	0	Atypical defector
0	43	Male	43	0	0	6	0	Atypical defector
0	44	Female	23	0	0	5	0	Atypical defector
0	45	Female	24	0	0	7	0	Atypical defector
0	46	Male	27	0	0	6	0	Atypical defector
0	47	Female	58	0	0	5	0	Atypical defector
0	48	Male	43	0	0	7	0	Atypical defector
0	49	Male	21	0	0	7	0	Atypical defector
0	50	Female	31	0	0	7	0	Atypical defector
0	51	Male	26	0	0	6	0	Atypical defector
0	52	Female	27	0	0	7	0	Atypical defector
0	53	Male	32	0	0	7	0	Atypical defector
0	54	Male	23	0	0	7	0	Atypical defector
0	55	Male	27	0	0	7	0	Atypical defector
0	56	Female	21	0	0	7	0	Atypical defector
0	57	Female	27	0	0	7	0	Atypical defector
0	58	Female	21	0	0	7	0	Atypical defector
0	59	Female	24	0	0	4	0	Atypical defector
0	60	Female	37	0	0	7	0	Atypical defector
0	61	Male	33	0	0	7	0	Atypical defector
0	62	Male	27	0	0	7	0	Atypical defector
0	63	Male	23	0	0	7	0	Atypical defector
0	64	Female	47	0	0	7	0	Atypical defector
0	65	Female	35	0	0	7	0	Atypical defector
0	66	Male	23	0	0	7	0	Atypical defector
0	67	Male	38	0	0	7	0	Atypical defector
0	68	Female	29	0	0	7	0	Atypical defector
0	69	Male	19	0	0	7	0	Atypical defector
0	70	Male	30	0	0	6	0	Atypical defector
0	71	Male	33	0	0	4	0	Atypical defector
1	72	Male	24	0	0	7	0	Atypical defector
0	73	Female	22	0	0	7	0	Atypical defector
0	74	Male	31	0	0	7	0	Atypical defector
0	75	Male	19	0	0	1	1	Atypical defector
0	76	Female	36	0	0	7	0	Atypical defector
0	77	Male	38	0	0	7	0	Atypical defector
0	78	Male	21	0	0	6	0	Atypical defector
0	79	Male	33	0	0	7	0	Atypical defector
0	80	Male	33	0	0	7	0	Atypical defector
0	81	Female	35	0	0	1	1	Atypical defector
0	82	Male	34	0	0	7	0	Atypical defector
0	83	Male	23	0	0	7	0	Atypical defector
0	84	Male	27	0	0	7	0	Atypical defector
0	85	Female	20	0	0	7	0	Atypical defector
0	86	Male	20	0	0	7	0	Atypical defector
0	87	Male	66	0	0	7	0	Atypical defector
0	88	Male	27	0	0	6	0	Atypical defector
0	89	Male	28	0	0	6	0	Atypical defector
0	90	Male	38	0	0	1	1	Atypical defector
0	91	Female	23	0	0	7	0	Atypical defector
0	92	Male	22	0	0	6	0	Atypical defector
1	93	Male	26	0	0	3	1	Atypical defector
0	94	Female	32	0	0	5	0	Atypical defector
0	95	Male	32	0	0	7	0	Atypical defector
0	96	Male	26	0	0	6	0	Atypical defector
0	97	Female	49	0	0	7	0	Atypical defector
0	98	Female	30	0	0	7	0	Atypical defector
0	99	Male	39	0	0	7	0	Atypical defector
0	100	Male	33	0	0	5	0	Atypical defector
0	101	Female	22	0	0	6	0	Atypical defector
0	102	Female	23	0	0	7	0	Atypical defector
0	103	Female	39	0	0	7	0	Atypical defector
0	104	Female	NA	0	0	7	0	Atypical defector
0	105	Male	24	0	0	7	0	Atypical defector
0	106	Male	26	0	0	7	0	Atypical defector
0	107	Male	22	0	0	6	0	Atypical defector
0	108	Male	30	0	0	7	0	Atypical defector
1	109	Male	26	1	1	1	1	Atypical defector
0	110	Female	37	1	1	1	1	Atypical defector
1	111	Male	26	1	1	1	1	Atypical defector
1	112	Male	21	1	1	1	1	Atypical defector
0	113	Male	32	1	1	1	1	Atypical defector
0	114	Male	28	1	1	1	1	Atypical defector
0	115	Male	28	1	1	3	1	Atypical defector
0	116	Male	20	1	1	7	0	Atypical defector
0	117	Female	24	1	1	1	1	Atypical defector
1	118	Male	44	1	1	1	1	Atypical defector
0	119	Male	19	1	1	3	1	Atypical defector
0	120	Female	35	1	1	2	1	Atypical defector
0	121	Male	34	1	1	2	1	Atypical defector
0	122	Female	27	1	1	1	1	Atypical defector
0	123	Male	35	1	1	1	1	Atypical defector
1	124	Male	22	1	1	1	1	Atypical defector
0	125	Male	25	1	1	7	0	Atypical defector
1	126	Male	26	1	1	1	1	Atypical defector
0	127	Male	20	1	1	5	0	Atypical defector
1	128	Male	19	1	1	2	1	Atypical defector
1	129	Male	24	1	1	1	1	Atypical defector
0	130	Female	33	1	1	1	1	Atypical defector
0	131	Male	31	1	1	1	1	Atypical defector
0	132	Female	31	1	1	1	1	Atypical defector
0	133	Male	30	1	1	1	1	Atypical defector
0	134	Female	21	1	1	1	1	Atypical defector
0	135	Female	34	1	1	4	0	Atypical defector
0	136	Male	21	1	1	1	1	Atypical defector
0	137	Male	25	1	1	1	1	Atypical defector
1	138	Female	24	1	1	3	1	Atypical defector
0	139	Male	28	1	1	4	0	Atypical defector
1	140	Male	29	1	1	3	1	Atypical defector
0	141	Male	24	1	1	7	0	Atypical defector
1	142	Male	21	1	1	1	1	Atypical defector
0	143	Male	30	1	1	1	1	Atypical defector
1	144	Female	31	1	1	3	1	Atypical defector
1	145	Male	37	1	1	1	1	Atypical defector
0	146	Female	27	1	1	4	0	Atypical defector
0	147	Male	32	1	1	1	1	Atypical defector
1	148	Female	37	1	1	3	1	Atypical defector
0	149	Male	22	1	1	1	1	Atypical defector
0	150	Male	33	1	1	1	1	Atypical defector
0	151	Male	43	1	1	2	1	Atypical defector
0	152	Female	23	1	1	4	0	Atypical defector
0	153	Female	24	1	1	1	1	Atypical defector
0	154	Male	27	1	1	4	0	Atypical defector
0	155	Female	58	1	1	5	0	Atypical defector
0	156	Male	43	1	1	1	1	Atypical defector
1	157	Male	21	1	1	1	1	Atypical defector
0	158	Female	31	1	1	5	0	Atypical defector
1	159	Male	26	1	1	2	1	Atypical defector
1	160	Female	27	1	1	3	1	Atypical defector
1	161	Male	32	1	1	1	1	Atypical defector
0	162	Male	23	1	1	3	1	Atypical defector
1	163	Male	27	1	1	1	1	Atypical defector
1	164	Female	21	1	1	3	1	Atypical defector
0	165	Female	27	1	1	1	1	Atypical defector
0	166	Female	21	1	1	3	1	Atypical defector
0	167	Female	24	1	1	1	1	Atypical defector
1	168	Female	37	1	1	1	1	Atypical defector
0	169	Male	33	1	1	1	1	Atypical defector
0	170	Male	27	1	1	1	1	Atypical defector
1	171	Male	23	1	1	1	1	Atypical defector
1	172	Female	47	1	1	2	1	Atypical defector
0	173	Female	35	1	1	1	1	Atypical defector
0	174	Male	23	1	1	1	1	Atypical defector
0	175	Male	38	1	1	1	1	Atypical defector
0	176	Female	29	1	1	7	0	Atypical defector
1	177	Male	19	1	1	1	1	Atypical defector
1	178	Male	30	1	1	2	1	Atypical defector
0	179	Male	33	1	1	4	0	Atypical defector
1	180	Male	24	1	1	1	1	Atypical defector
0	181	Female	22	1	1	7	0	Atypical defector
0	182	Male	31	1	1	1	1	Atypical defector
0	183	Male	19	1	1	5	0	Atypical defector
1	184	Female	36	1	1	1	1	Atypical defector
0	185	Male	38	1	1	1	1	Atypical defector
0	186	Male	21	1	1	3	1	Atypical defector
0	187	Male	33	1	1	1	1	Atypical defector
1	188	Male	33	1	1	1	1	Atypical defector
0	189	Female	35	1	1	1	1	Atypical defector
0	190	Male	34	1	1	3	1	Atypical defector
1	191	Male	23	1	1	4	0	Atypical defector
0	192	Male	27	1	1	1	1	Atypical defector
0	193	Female	20	1	1	3	1	Atypical defector
1	194	Male	20	1	1	1	1	Atypical defector
0	195	Male	66	1	1	4	0	Atypical defector
1	196	Male	27	1	1	1	1	Atypical defector
1	197	Male	28	1	1	3	1	Atypical defector
0	198	Male	38	1	1	1	1	Atypical defector
0	199	Female	23	1	1	1	1	Atypical defector
0	200	Male	22	1	1	1	1	Atypical defector
1	201	Male	26	1	1	7	0	Atypical defector
0	202	Female	32	1	1	4	0	Atypical defector
0	203	Male	32	1	1	1	1	Atypical defector
0	204	Male	26	1	1	2	1	Atypical defector
0	205	Female	49	1	1	4	0	Atypical defector
0	206	Female	30	1	1	1	1	Atypical defector
1	207	Male	39	1	1	2	1	Atypical defector
1	208	Male	33	1	1	2	1	Atypical defector
0	209	Female	22	1	1	6	0	Atypical defector
0	210	Female	23	1	1	1	1	Atypical defector
1	211	Female	39	1	1	1	1	Atypical defector
0	212	Female	NA	1	1	4	0	Atypical defector
1	213	Male	24	1	1	1	1	Atypical defector
1	214	Male	26	1	1	2	1	Atypical defector
0	215	Male	22	1	1	3	1	Atypical defector
1	216	Male	30	1	1	1	1	Atypical defector
1	109	Male	18	0	1	1	1	Typical defector
1	110	Female	20	0	1	1	1	Typical defector
1	111	Female	25	0	1	1	1	Typical defector
1	112	Male	28	0	1	7	0	Typical defector
0	113	Male	19	0	1	4	0	Typical defector
0	114	Male	21	0	1	2	1	Typical defector
1	115	Male	25	0	1	2	1	Typical defector
1	116	Male	26	0	1	1	1	Typical defector
0	117	Female	62	0	1	1	1	Typical defector
0	118	Male	22	0	1	1	1	Typical defector
1	119	Male	34	0	1	1	1	Typical defector
1	120	Male	23	0	1	3	1	Typical defector
0	121	Male	28	0	1	1	1	Typical defector
0	122	Female	27	0	1	3	1	Typical defector
0	123	Female	25	0	1	2	1	Typical defector
0	124	Male	19	0	1	1	1	Typical defector
0	125	Male	58	0	1	4	0	Typical defector
0	126	Female	23	0	1	3	1	Typical defector
0	127	Male	27	0	1	1	1	Typical defector
0	128	Female	31	0	1	1	1	Typical defector
0	129	Female	55	0	1	2	1	Typical defector
0	130	Male	28	0	1	1	1	Typical defector
0	131	Male	30	0	1	1	1	Typical defector
1	132	Female	35	0	1	1	1	Typical defector
0	133	Male	21	0	1	1	1	Typical defector
1	134	Male	NA	0	1	3	1	Typical defector
1	135	Male	20	0	1	1	1	Typical defector
1	136	Male	43	0	1	1	1	Typical defector
1	137	Male	24	0	1	1	1	Typical defector
0	138	Female	30	0	1	1	1	Typical defector
0	139	Male	41	0	1	7	0	Typical defector
0	140	Female	26	0	1	2	1	Typical defector
0	141	Male	26	0	1	1	1	Typical defector
0	142	Male	24	0	1	2	1	Typical defector
1	143	Male	31	0	1	1	1	Typical defector
1	144	Male	21	0	1	1	1	Typical defector
0	145	Male	25	0	1	6	0	Typical defector
1	146	Male	35	0	1	1	1	Typical defector
1	147	Male	23	0	1	1	1	Typical defector
0	148	Female	28	0	1	1	1	Typical defector
0	149	Male	33	0	1	4	0	Typical defector
0	150	Male	35	0	1	4	0	Typical defector
0	151	Male	24	0	1	1	1	Typical defector
0	152	Female	29	0	1	7	0	Typical defector
0	153	Male	27	0	1	1	1	Typical defector
1	154	Male	31	0	1	1	1	Typical defector
1	155	Male	23	0	1	1	1	Typical defector
0	156	Female	28	0	1	3	1	Typical defector
0	157	Male	23	0	1	1	1	Typical defector
0	158	Male	18	0	1	1	1	Typical defector
0	159	Male	31	0	1	7	0	Typical defector
0	160	Female	22	0	1	6	0	Typical defector
0	161	Male	28	0	1	1	1	Typical defector
0	162	Male	58	0	1	1	1	Typical defector
0	163	Male	23	0	1	3	1	Typical defector
1	164	Male	36	0	1	1	1	Typical defector
0	165	Male	37	0	1	3	1	Typical defector
0	166	Male	68	0	1	1	1	Typical defector
0	167	Female	27	0	1	1	1	Typical defector
0	168	Male	32	0	1	2	1	Typical defector
1	169	Female	30	0	1	1	1	Typical defector
0	170	Male	29	0	1	1	1	Typical defector
0	171	Male	43	0	1	1	1	Typical defector
1	172	Male	27	0	1	3	1	Typical defector
0	173	Male	23	0	1	4	0	Typical defector
0	174	Male	47	0	1	1	1	Typical defector
0	175	Female	25	0	1	1	1	Typical defector
0	176	Female	20	0	1	1	1	Typical defector
0	177	Male	20	0	1	3	1	Typical defector
0	178	Male	21	0	1	1	1	Typical defector
0	179	Female	27	0	1	2	1	Typical defector
1	180	Female	22	0	1	1	1	Typical defector
0	181	Female	55	0	1	5	0	Typical defector
0	182	Male	43	0	1	2	1	Typical defector
0	183	Male	21	0	1	4	0	Typical defector
0	184	Male	41	0	1	1	1	Typical defector
1	185	Female	44	0	1	1	1	Typical defector
1	186	Male	28	0	1	2	1	Typical defector
0	187	Female	46	0	1	1	1	Typical defector
0	188	Male	29	0	1	1	1	Typical defector
0	189	Male	31	0	1	2	1	Typical defector
1	190	Male	22	0	1	1	1	Typical defector
0	191	Female	29	0	1	1	1	Typical defector
0	192	Male	29	0	1	3	1	Typical defector
1	193	Male	27	0	1	1	1	Typical defector
1	194	Male	32	0	1	2	1	Typical defector
1	195	Male	45	0	1	2	1	Typical defector
1	196	Female	26	0	1	1	1	Typical defector
1	197	Male	24	0	1	1	1	Typical defector
1	198	Male	49	0	1	2	1	Typical defector
1	199	Male	30	0	1	1	1	Typical defector
0	200	Female	57	0	1	3	1	Typical defector
0	201	Male	25	0	1	1	1	Typical defector
0	202	Male	22	0	1	2	1	Typical defector
1	203	Male	44	0	1	1	1	Typical defector
1	204	Male	34	0	1	1	1	Typical defector
0	205	Male	27	0	1	4	0	Typical defector
0	206	Female	27	0	1	3	1	Typical defector
0	207	Female	35	0	1	2	1	Typical defector
0	208	Female	66	0	1	6	0	Typical defector
1	209	Male	45	0	1	1	1	Typical defector
1	210	Male	24	0	1	2	1	Typical defector
1	109	Male	18	0	1	1	1	Typical defector
1	110	Female	20	0	1	1	1	Typical defector
1	111	Female	25	0	1	1	1	Typical defector
1	112	Male	28	0	1	7	0	Typical defector
0	113	Male	19	0	1	4	0	Typical defector
0	114	Male	21	0	1	2	1	Typical defector
1	115	Male	25	0	1	2	1	Typical defector
1	116	Male	26	0	1	1	1	Typical defector
0	117	Female	62	0	1	1	1	Typical defector
0	118	Male	22	0	1	1	1	Typical defector
1	119	Male	34	0	1	1	1	Typical defector
1	120	Male	23	0	1	3	1	Typical defector
0	121	Male	28	0	1	1	1	Typical defector
0	122	Female	27	0	1	3	1	Typical defector
0	123	Female	25	0	1	2	1	Typical defector
0	124	Male	19	0	1	1	1	Typical defector
0	125	Male	58	0	1	4	0	Typical defector
0	126	Female	23	0	1	3	1	Typical defector
0	127	Male	27	0	1	1	1	Typical defector
0	128	Female	31	0	1	1	1	Typical defector
0	129	Female	55	0	1	2	1	Typical defector
0	130	Male	28	0	1	1	1	Typical defector
0	131	Male	30	0	1	1	1	Typical defector
1	132	Female	35	0	1	1	1	Typical defector
0	133	Male	21	0	1	1	1	Typical defector
1	134	Male	NA	0	1	3	1	Typical defector
1	135	Male	20	0	1	1	1	Typical defector
1	136	Male	43	0	1	1	1	Typical defector
1	137	Male	24	0	1	1	1	Typical defector
0	138	Female	30	0	1	1	1	Typical defector
0	139	Male	41	0	1	7	0	Typical defector
0	140	Female	26	0	1	2	1	Typical defector
0	141	Male	26	0	1	1	1	Typical defector
0	142	Male	24	0	1	2	1	Typical defector
1	143	Male	31	0	1	1	1	Typical defector
1	144	Male	21	0	1	1	1	Typical defector
0	145	Male	25	0	1	7	0	Typical defector
1	146	Male	35	0	1	1	1	Typical defector
1	147	Male	23	0	1	1	1	Typical defector
0	148	Female	28	0	1	1	1	Typical defector
0	149	Male	33	0	1	4	0	Typical defector
0	150	Male	35	0	1	4	0	Typical defector
0	151	Male	24	0	1	1	1	Typical defector
0	152	Female	29	0	1	6	0	Typical defector
0	153	Male	27	0	1	1	1	Typical defector
1	154	Male	31	0	1	1	1	Typical defector
1	155	Male	23	0	1	1	1	Typical defector
0	156	Female	28	0	1	3	1	Typical defector
0	157	Male	23	0	1	1	1	Typical defector
0	158	Male	18	0	1	1	1	Typical defector
0	159	Male	31	0	1	7	0	Typical defector
0	160	Female	22	0	1	6	0	Typical defector
0	161	Male	28	0	1	1	1	Typical defector
0	162	Male	58	0	1	1	1	Typical defector
0	163	Male	23	0	1	3	1	Typical defector
1	164	Male	36	0	1	1	1	Typical defector
0	165	Male	37	0	1	3	1	Typical defector
0	166	Male	68	0	1	1	1	Typical defector
0	167	Female	27	0	1	1	1	Typical defector
0	168	Male	32	0	1	2	1	Typical defector
1	169	Female	30	0	1	1	1	Typical defector
0	170	Male	29	0	1	1	1	Typical defector
0	171	Male	43	0	1	1	1	Typical defector
1	172	Male	27	0	1	3	1	Typical defector
0	173	Male	23	0	1	4	0	Typical defector
0	174	Male	47	0	1	1	1	Typical defector
0	175	Female	25	0	1	1	1	Typical defector
0	176	Female	20	0	1	1	1	Typical defector
0	177	Male	20	0	1	3	1	Typical defector
0	178	Male	21	0	1	1	1	Typical defector
0	179	Female	27	0	1	2	1	Typical defector
1	180	Female	22	0	1	1	1	Typical defector
0	181	Female	55	0	1	5	0	Typical defector
0	182	Male	43	0	1	2	1	Typical defector
0	183	Male	21	0	1	4	0	Typical defector
0	184	Male	41	0	1	1	1	Typical defector
1	185	Female	44	0	1	1	1	Typical defector
1	186	Male	28	0	1	2	1	Typical defector
0	187	Female	46	0	1	1	1	Typical defector
0	188	Male	29	0	1	1	1	Typical defector
0	189	Male	31	0	1	2	1	Typical defector
1	190	Male	22	0	1	1	1	Typical defector
0	191	Female	29	0	1	1	1	Typical defector
0	192	Male	29	0	1	3	1	Typical defector
1	193	Male	27	0	1	1	1	Typical defector
1	194	Male	32	0	1	2	1	Typical defector
1	195	Male	45	0	1	2	1	Typical defector
1	196	Female	26	0	1	1	1	Typical defector
1	197	Male	24	0	1	1	1	Typical defector
1	198	Male	49	0	1	2	1	Typical defector
1	199	Male	30	0	1	1	1	Typical defector
0	200	Female	57	0	1	5	0	Typical defector
0	201	Male	25	0	1	1	1	Typical defector
0	202	Male	22	0	1	2	1	Typical defector
1	203	Male	44	0	1	1	1	Typical defector
1	204	Male	34	0	1	1	1	Typical defector
0	205	Male	27	0	1	4	0	Typical defector
0	206	Female	27	0	1	3	1	Typical defector
0	207	Female	35	0	1	2	1	Typical defector
0	208	Female	66	0	1	6	0	Typical defector
1	209	Male	45	0	1	1	1	Typical defector
1	210	Male	24	0	1	2	1	Typical defector
1	109	Male	18	0	1	1	1	Typical defector
1	110	Female	20	0	1	1	1	Typical defector
1	111	Female	25	0	1	1	1	Typical defector
1	112	Male	28	0	1	7	0	Typical defector
0	113	Male	19	0	1	4	0	Typical defector
0	114	Male	21	0	1	2	1	Typical defector
1	115	Male	25	0	1	2	1	Typical defector
1	116	Male	26	0	1	1	1	Typical defector
0	117	Female	62	0	1	1	1	Typical defector
0	118	Male	22	0	1	1	1	Typical defector
1	119	Male	34	0	1	1	1	Typical defector
1	120	Male	23	0	1	3	1	Typical defector
0	121	Male	28	0	1	1	1	Typical defector
0	122	Female	27	0	1	3	1	Typical defector
0	123	Female	25	0	1	2	1	Typical defector
0	124	Male	19	0	1	1	1	Typical defector
0	125	Male	58	0	1	4	0	Typical defector
0	126	Female	23	0	1	3	1	Typical defector
0	127	Male	27	0	1	1	1	Typical defector
0	128	Female	31	0	1	1	1	Typical defector
0	129	Female	55	0	1	2	1	Typical defector
0	130	Male	28	0	1	7	0	Typical defector
0	131	Male	30	0	1	1	1	Typical defector
1	132	Female	35	0	1	1	1	Typical defector
0	133	Male	21	0	1	1	1	Typical defector
1	134	Male	NA	0	1	3	1	Typical defector
1	135	Male	20	0	1	1	1	Typical defector
1	136	Male	43	0	1	1	1	Typical defector
1	137	Male	24	0	1	1	1	Typical defector
0	138	Female	30	0	1	1	1	Typical defector
0	139	Male	41	0	1	7	0	Typical defector
0	140	Female	26	0	1	2	1	Typical defector
0	141	Male	26	0	1	1	1	Typical defector
0	142	Male	24	0	1	2	1	Typical defector
1	143	Male	31	0	1	1	1	Typical defector
1	144	Male	21	0	1	1	1	Typical defector
0	145	Male	25	0	1	5	0	Typical defector
1	146	Male	35	0	1	1	1	Typical defector
1	147	Male	23	0	1	1	1	Typical defector
0	148	Female	28	0	1	1	1	Typical defector
0	149	Male	33	0	1	4	0	Typical defector
0	150	Male	35	0	1	4	0	Typical defector
0	151	Male	24	0	1	1	1	Typical defector
0	152	Female	29	0	1	4	0	Typical defector
0	153	Male	27	0	1	1	1	Typical defector
1	154	Male	31	0	1	1	1	Typical defector
1	155	Male	23	0	1	1	1	Typical defector
0	156	Female	28	0	1	3	1	Typical defector
0	157	Male	23	0	1	1	1	Typical defector
0	158	Male	18	0	1	1	1	Typical defector
0	159	Male	31	0	1	7	0	Typical defector
0	160	Female	22	0	1	6	0	Typical defector
0	161	Male	28	0	1	1	1	Typical defector
0	162	Male	58	0	1	1	1	Typical defector
0	163	Male	23	0	1	3	1	Typical defector
1	164	Male	36	0	1	1	1	Typical defector
0	165	Male	37	0	1	3	1	Typical defector
0	166	Male	68	0	1	1	1	Typical defector
0	167	Female	27	0	1	1	1	Typical defector
0	168	Male	32	0	1	2	1	Typical defector
1	169	Female	30	0	1	1	1	Typical defector
0	170	Male	29	0	1	1	1	Typical defector
0	171	Male	43	0	1	1	1	Typical defector
1	172	Male	27	0	1	3	1	Typical defector
0	173	Male	23	0	1	4	0	Typical defector
0	174	Male	47	0	1	1	1	Typical defector
0	175	Female	25	0	1	1	1	Typical defector
0	176	Female	20	0	1	1	1	Typical defector
0	177	Male	20	0	1	3	1	Typical defector
0	178	Male	21	0	1	1	1	Typical defector
0	179	Female	27	0	1	2	1	Typical defector
1	180	Female	22	0	1	1	1	Typical defector
0	181	Female	55	0	1	5	0	Typical defector
0	182	Male	43	0	1	2	1	Typical defector
0	183	Male	21	0	1	4	0	Typical defector
0	184	Male	41	0	1	1	1	Typical defector
1	185	Female	44	0	1	1	1	Typical defector
1	186	Male	28	0	1	2	1	Typical defector
0	187	Female	46	0	1	1	1	Typical defector
0	188	Male	29	0	1	1	1	Typical defector
0	189	Male	31	0	1	2	1	Typical defector
1	190	Male	22	0	1	1	1	Typical defector
0	191	Female	29	0	1	1	1	Typical defector
0	192	Male	29	0	1	3	1	Typical defector
1	193	Male	27	0	1	1	1	Typical defector
1	194	Male	32	0	1	2	1	Typical defector
1	195	Male	45	0	1	2	1	Typical defector
1	196	Female	26	0	1	1	1	Typical defector
1	197	Male	24	0	1	1	1	Typical defector
1	198	Male	49	0	1	2	1	Typical defector
1	199	Male	30	0	1	1	1	Typical defector
0	200	Female	57	0	1	5	0	Typical defector
0	201	Male	25	0	1	1	1	Typical defector
0	202	Male	22	0	1	2	1	Typical defector
1	203	Male	44	0	1	1	1	Typical defector
1	204	Male	34	0	1	1	1	Typical defector
0	205	Male	27	0	1	4	0	Typical defector
0	206	Female	27	0	1	3	1	Typical defector
0	207	Female	35	0	1	2	1	Typical defector
0	208	Female	66	0	1	6	0	Typical defector
1	209	Male	45	0	1	1	1	Typical defector
1	210	Male	24	0	1	2	1	Typical defector
0	109	Male	18	1	0	7	0	Typical defector
0	110	Female	20	1	0	7	0	Typical defector
0	111	Female	25	1	0	7	0	Typical defector
0	112	Male	28	1	0	1	1	Typical defector
0	113	Male	19	1	0	7	0	Typical defector
0	114	Male	21	1	0	6	0	Typical defector
0	115	Male	25	1	0	7	0	Typical defector
0	116	Male	26	1	0	7	0	Typical defector
0	117	Female	62	1	0	7	0	Typical defector
0	118	Male	22	1	0	7	0	Typical defector
0	119	Male	34	1	0	7	0	Typical defector
0	120	Male	23	1	0	7	0	Typical defector
0	121	Male	28	1	0	7	0	Typical defector
0	122	Female	27	1	0	6	0	Typical defector
0	123	Female	25	1	0	7	0	Typical defector
0	124	Male	19	1	0	7	0	Typical defector
0	125	Male	58	1	0	7	0	Typical defector
0	126	Female	23	1	0	7	0	Typical defector
0	127	Male	27	1	0	7	0	Typical defector
0	128	Female	31	1	0	7	0	Typical defector
0	129	Female	55	1	0	7	0	Typical defector
0	130	Male	28	1	0	4	0	Typical defector
0	131	Male	30	1	0	7	0	Typical defector
0	132	Female	35	1	0	7	0	Typical defector
0	133	Male	21	1	0	7	0	Typical defector
0	134	Male	NA	1	0	7	0	Typical defector
0	135	Male	20	1	0	7	0	Typical defector
0	136	Male	43	1	0	7	0	Typical defector
0	137	Male	24	1	0	7	0	Typical defector
0	138	Female	30	1	0	7	0	Typical defector
0	139	Male	41	1	0	1	1	Typical defector
0	140	Female	26	1	0	7	0	Typical defector
0	141	Male	26	1	0	7	0	Typical defector
0	142	Male	24	1	0	6	0	Typical defector
0	143	Male	31	1	0	7	0	Typical defector
0	144	Male	21	1	0	7	0	Typical defector
0	145	Male	25	1	0	3	1	Typical defector
0	146	Male	35	1	0	7	0	Typical defector
0	147	Male	23	1	0	6	0	Typical defector
0	148	Female	28	1	0	7	0	Typical defector
0	149	Male	33	1	0	7	0	Typical defector
0	150	Male	35	1	0	4	0	Typical defector
0	151	Male	24	1	0	7	0	Typical defector
0	152	Female	29	1	0	6	0	Typical defector
0	153	Male	27	1	0	7	0	Typical defector
0	154	Male	31	1	0	7	0	Typical defector
0	155	Male	23	1	0	7	0	Typical defector
0	156	Female	28	1	0	5	0	Typical defector
0	157	Male	23	1	0	7	0	Typical defector
0	158	Male	18	1	0	7	0	Typical defector
0	159	Male	31	1	0	7	0	Typical defector
0	160	Female	22	1	0	2	1	Typical defector
0	161	Male	28	1	0	7	0	Typical defector
0	162	Male	58	1	0	7	0	Typical defector
0	163	Male	23	1	0	7	0	Typical defector
0	164	Male	36	1	0	7	0	Typical defector
0	165	Male	37	1	0	7	0	Typical defector
0	166	Male	68	1	0	7	0	Typical defector
0	167	Female	27	1	0	7	0	Typical defector
0	168	Male	32	1	0	5	0	Typical defector
0	169	Female	30	1	0	7	0	Typical defector
0	170	Male	29	1	0	7	0	Typical defector
0	171	Male	43	1	0	7	0	Typical defector
0	172	Male	27	1	0	7	0	Typical defector
0	173	Male	23	1	0	7	0	Typical defector
0	174	Male	47	1	0	7	0	Typical defector
0	175	Female	25	1	0	7	0	Typical defector
0	176	Female	20	1	0	7	0	Typical defector
0	177	Male	20	1	0	6	0	Typical defector
0	178	Male	21	1	0	7	0	Typical defector
0	179	Female	27	1	0	7	0	Typical defector
1	180	Female	22	1	0	1	1	Typical defector
0	181	Female	55	1	0	5	0	Typical defector
0	182	Male	43	1	0	7	0	Typical defector
0	183	Male	21	1	0	5	0	Typical defector
0	184	Male	41	1	0	7	0	Typical defector
0	185	Female	44	1	0	7	0	Typical defector
0	186	Male	28	1	0	7	0	Typical defector
0	187	Female	46	1	0	7	0	Typical defector
0	188	Male	29	1	0	7	0	Typical defector
0	189	Male	31	1	0	7	0	Typical defector
0	190	Male	22	1	0	7	0	Typical defector
0	191	Female	29	1	0	7	0	Typical defector
0	192	Male	29	1	0	5	0	Typical defector
0	193	Male	27	1	0	7	0	Typical defector
0	194	Male	32	1	0	7	0	Typical defector
0	195	Male	45	1	0	7	0	Typical defector
0	196	Female	26	1	0	7	0	Typical defector
0	197	Male	24	1	0	7	0	Typical defector
0	198	Male	49	1	0	7	0	Typical defector
0	199	Male	30	1	0	7	0	Typical defector
0	200	Female	57	1	0	5	0	Typical defector
0	201	Male	25	1	0	7	0	Typical defector
0	202	Male	22	1	0	5	0	Typical defector
0	203	Male	44	1	0	7	0	Typical defector
0	204	Male	34	1	0	7	0	Typical defector
0	205	Male	27	1	0	6	0	Typical defector
0	206	Female	27	1	0	6	0	Typical defector
0	207	Female	35	1	0	6	0	Typical defector
0	208	Female	66	1	0	7	0	Typical defector
0	209	Male	45	1	0	7	0	Typical defector
0	210	Male	24	1	0	7	0	Typical defector
